# Supplementary material for: Observational Study of the Association between Atrial Fibrillation and In-Hospital Mortality during Hospitalization for Solid Organ Transplants in Spain from 2004 to 2021
Source: J Clin Med. 2023 Nov 13;12(22):7056. doi: 10.3390/jcm12227056 (PMC10671923; doi:10.3390/jcm12227056)
Supplement: Supplementary file 1 [file jcm-12-07056-s001.zip]

Archive with 1 entries (1 files):
- jcm-2668575-supplementary.pdf
